# Supplementary material for: Valuing increased zinc (Zn) fertiliser-use in Pakistan
Source: Plant Soil. 2016 Jul 8;411(1):139–50. doi: 10.1007/s11104-016-2961-7 (PMC7115018; doi:10.1007/s11104-016-2961-7)
Supplement: Supplementary file 1 — (XLSX 49 kb) [file 11104_2016_2961_MOESM1_ESM.xlsx]

## Sheet: Zn_Supply&Deficiency
Supplementary Table 1. Per capita Zn supply based on United States Department of Agriculture food composition table for standard reference 26 (USDA-SR26) and local food compostion data; weighted estimated average requirements (WtdEAR); and Zn deficiency risks in Pakistan (1992-2011). Non-edible portion of wheat was corrected using the FAO energy supply data. The row highlighted in yellow is the b…
Country	Year	Zn_Supply_USDA-SR26 (mg person-1 day-1)	Zn_supply_local (mg person-1 day-1)	WtdEAR (mg person-1 day-1)	Deficiency risk_local (%)	Zn deficiency risk_USDA-SR26 (%)	Zn_fromWheat_local (mg person-1 day-1)	Zn_fromWheat_USDA-SR26 (mg person-1 day-1)
Pakistan	1992	14.1773	12.7946	10.3427	22.1675	13.9648	8.24654	9.62924
Pakistan	1993	14.085	12.7469	10.3488	22.5872	14.4339	7.98052	9.31862
Pakistan	1994	14.5966	13.2112	10.3573	19.3771	12.2677	8.26218	9.64751
Pakistan	1995	14.0319	12.7358	10.3658	22.8328	14.7992	7.73015	9.02627
Pakistan	1996	13.7577	12.4734	10.3843	25.1449	16.3344	7.65973	8.94405
Pakistan	1997	14.2623	12.9085	10.393	21.7852	13.8922	8.07441	9.42825
Pakistan	1998	14.0865	12.7471	10.4008	23.0785	14.7643	7.98834	9.32775
Pakistan	1999	14.1402	12.8073	10.4102	22.7032	14.5683	7.94922	9.28207
Pakistan	2000	13.9227	12.6161	10.4222	24.3343	15.728	7.79274	9.09936
Pakistan	2001	13.1749	11.9745	10.4141	30.1098	20.0961	7.15899	8.35935
Pakistan	2002	12.815	11.6474	10.4267	33.7526	22.7995	6.96339	8.13095
Pakistan	2003	12.9761	11.8125	10.4418	32.1274	21.7338	6.93992	8.10354
Pakistan	2004	13.1546	11.9792	10.454	30.5273	20.5765	7.01034	8.18577
Pakistan	2005	13.2292	12.0695	10.4599	29.6863	20.1204	6.91645	8.07614
Pakistan	2006	13.7007	12.4781	10.4805	26.097	17.3564	7.292	8.51466
Pakistan	2007	13.6327	12.498	10.4756	25.8733	17.7137	6.76779	7.90255
Pakistan	2008	13.6592	12.493	10.4648	25.8044	17.4774	6.95557	8.12181
Pakistan	2009	13.9778	12.7906	10.4538	23.2455	15.6616	7.08075	8.26799
Pakistan	2010	13.882	12.6974	10.4448	23.897	16.0989	7.06511	8.24972
Pakistan	2011	14.0259	12.84	10.4273	22.6141	15.2381	7.07293	8.25885

## Sheet: Inputs
Supplementary Table 2. Baseline demographic, health, economic, agricultural and agronomic assumptions.
Health, nutrition and economy in 2010
	Population		Gross National Income	Burden of Zn deficiency	Wheat consumption			Dietary Zn supply			Population Zn requirement	Zn deficiency prevalence
								wheat	non-wheat sources	all foods	weighted EAR
	M		International $ capita-1	DALYs per annum	kcal capita-1 d-1	kcal 100 g-1	g capita-1 d-1	mg capita-1 d-1			mg capita-1 d-1	%
Punjab	97.7			173506
Sindh	40.4			71746.4
Pakistan			5110		903	318.25	283.739	7.06511	5.63	12.6951	10.445	23.9172
Agricultural variables
	Area under wheat	Proportion of wheat area fertilised	Zn fertiliser use					Yield			Zn concentration in wheat grain				cost of ZnSO4.H2O	Wheat support price
			baseline					baseline		Zn+	baseline	no Zn	Zn+ soil	Zn+ foliar	USD t-1
	M ha		kg ha-1	t yr-1 ZnSO4.H2O eqv	Propotion as foliar			t ha-1			mg kg-1
Punjab	7.47426	0.144		5.17922				3.953		4.28
Sindh	1.89965	0.232		2.12078				3.116		3.549
Pakistan			4.81209		0.30137						24.9	23.6305	28.1203	38.5178	1600	312

## Sheet: Punjab
Supplementary Table 3. Efficacy and cost-effectiveness of Zn fertilisers for reducing the burden of Zn deficiency and increasing yields of wheat in Punjab province, Pakistan.
Zn use		wheat area receiving Zn		proportion of demand	no Zn	soil Zn	foliar Zn	cost of Zn	av Zn conc wheat	dietary Zn supply	Zn def prevalence	DALYs	DALYs saved	Value of DALYs saved			cost per DALY saved	yield			financial benefit	extra costs of Zn	BCR	BCR	BCR	BCR
increase	total	soil	foliar		propotion of cropped area									1*GNI	2*GNI	3*GNI					from yield		yield	1*GNI	2*GNI	3*GNI
k t		M ha						M USD	mg kg-1	mg capita-1 d-1		y-1	y-1	M USD y-1			USD	t ha-1	M t	M USD
0	5.17922	0.751931	0.324363	0.144	0.856	0.100603	0.0433973	8.28676	24.7283	12.6464	24.3124	173506	0	0	0	0		4.00009	29.8977	9328.09
1	6.17922	0.897114	0.38699	0.171803	0.828197	0.120027	0.0517764	9.88676	24.9402	12.7065	23.8256	170031	3474.35	17.7539	35.5078	53.2617	460.518	4.00918	29.9657	9349.29	21.2016	1.6	13.251	11.0962	22.1924	33.2886
2	7.17922	1.0423	0.449618	0.199607	0.800393	0.139451	0.0601555	11.4868	25.1522	12.7667	23.3486	166627	6878.04	35.1468	70.2936	105.44	465.249	4.01827	30.0336	9370.49	42.4032	3.2	13.251	10.9834	21.9667	32.9501
3	8.17922	1.18748	0.512245	0.22741	0.77259	0.158876	0.0685346	13.0868	25.3641	12.8268	22.8814	163293	10212.2	52.1844	104.369	156.553	470.025	4.02736	30.1016	9391.69	63.6048	4.8	13.251	10.8718	21.7435	32.6153
4	9.17922	1.33266	0.574873	0.255214	0.744786	0.1783	0.0769137	14.6868	25.5761	12.8869	22.4238	160028	13478	68.8727	137.745	206.618	474.847	4.03645	30.1695	9412.89	84.8064	6.4	13.251	10.7614	21.5227	32.2841
5	10.1792	1.47784	0.637501	0.283017	0.716983	0.197724	0.0852928	16.2868	25.788	12.9471	21.9756	156829	16676.6	85.2175	170.435	255.652	479.714	4.04555	30.2375	9434.09	106.008	8	13.251	10.6522	21.3044	31.9565
6	11.1792	1.62302	0.700128	0.31082	0.68918	0.217148	0.0936719	17.8868	26	13.0072	21.5367	153696	19809.1	101.225	202.449	303.674	484.626	4.05464	30.3054	9455.3	127.21	9.6	13.251	10.5442	21.0884	31.6327
7	12.1792	1.76821	0.762756	0.338624	0.661376	0.236573	0.102051	19.4868	26.2119	13.0674	21.1068	150629	22876.7	116.9	233.799	350.699	489.582	4.06373	30.3734	9476.5	148.411	11.2	13.251	10.4375	20.875	31.3124
8	13.1792	1.91339	0.825384	0.366427	0.633573	0.255997	0.11043	21.0868	26.4239	13.1275	20.6859	147625	25880.4	132.249	264.498	396.747	494.582	4.07282	30.4413	9497.7	169.613	12.8	13.251	10.332	20.6639	30.9959
9	14.1792	2.05857	0.888011	0.394231	0.605769	0.275421	0.118809	22.6868	26.6359	13.1876	20.2738	144684	28821.5	147.278	294.556	441.834	499.626	4.08191	30.5093	9518.9	190.814	14.4	13.251	10.2276	20.4553	30.6829
10	15.1792	2.20375	0.950639	0.422034	0.577966	0.294846	0.127188	24.2868	26.8478	13.2478	19.8703	141804	31701.1	161.993	323.985	485.978	504.714	4.09101	30.5773	9540.1	212.016	16	13.251	10.1245	20.2491	30.3736
11	16.1792	2.34894	1.01327	0.449837	0.550163	0.31427	0.135567	25.8868	27.0598	13.3079	19.4753	138985	34520.3	176.399	352.798	529.197	509.845	4.1001	30.6452	9561.3	233.218	17.6	13.251	10.0227	20.0453	30.068
12	17.1792	2.49412	1.07589	0.477641	0.522359	0.333694	0.143947	27.4868	27.2717	13.3681	19.0885	136225	37280.3	190.502	381.004	571.506	515.018	4.10919	30.7132	9582.51	254.419	19.2	13.251	9.92199	19.844	29.766
13	18.1792	2.6393	1.13852	0.505444	0.494556	0.353118	0.152326	29.0868	27.4837	13.4282	18.7099	133523	39982	204.308	408.616	612.925	520.234	4.11828	30.7811	9603.71	275.621	20.8	13.251	9.82251	19.645	29.4675
14	19.1792	2.78448	1.20115	0.533247	0.466753	0.372543	0.160705	30.6868	27.6956	13.4883	18.3393	130879	42626.8	217.823	435.646	653.469	525.491	4.12737	30.8491	9624.91	296.822	22.4	13.251	9.72423	19.4485	29.1727
15	20.1792	2.92967	1.26378	0.561051	0.438949	0.391967	0.169084	32.2868	27.9076	13.5485	17.9766	128290	45215.6	231.052	462.103	693.155	530.791	4.13646	30.917	9646.11	318.024	24	13.251	9.62715	19.2543	28.8814
16	21.1792	3.07485	1.3264	0.588854	0.411146	0.411391	0.177463	33.8868	28.1195	13.6086	17.6215	125756	47749.5	244	488	732	536.131	4.14556	30.985	9667.31	339.226	25.6	13.251	9.53125	19.0625	28.5937
17	22.1792	3.22003	1.38903	0.616658	0.383342	0.430816	0.185842	35.4868	28.3315	13.6688	17.274	123276	50229.7	256.674	513.347	770.021	541.513	4.15465	31.0529	9688.51	360.427	27.2	13.251	9.43653	18.8731	28.3096
18	23.1792	3.36521	1.45166	0.644461	0.355539	0.45024	0.194221	37.0868	28.5434	13.7289	16.9339	120848	52657.1	269.078	538.155	807.233	546.935	4.16374	31.1209	9709.71	381.629	28.8	13.251	9.34298	18.686	28.0289
19	24.1792	3.51039	1.51429	0.672264	0.327736	0.469664	0.2026	38.6868	28.7554	13.789	16.601	118473	55032.8	281.218	562.436	843.653	552.397	4.17283	31.1888	9730.92	402.83	30.4	13.251	9.25059	18.5012	27.7518
20	25.1792	3.65558	1.57692	0.700068	0.299932	0.489088	0.210979	40.2868	28.9673	13.8492	16.2751	116148	57358	293.099	586.198	879.298	557.9	4.18192	31.2568	9752.12	424.032	32	13.251	9.15935	18.3187	27.4781
21	26.1792	3.80076	1.63954	0.727871	0.272129	0.508513	0.219358	41.8868	29.1793	13.9093	15.9563	113872	59633.5	304.727	609.454	914.181	563.442	4.19101	31.3247	9773.32	445.234	33.6	13.251	9.06926	18.1385	27.2078
22	27.1792	3.94594	1.70217	0.755675	0.244325	0.527937	0.227738	43.4868	29.3912	13.9694	15.6442	111645	61860.4	316.107	632.214	948.32	569.023	4.20011	31.3927	9794.52	466.435	35.2	13.251	8.98031	17.9606	26.9409
23	28.1792	4.09112	1.7648	0.783478	0.216522	0.547361	0.236117	45.0868	29.6032	14.0296	15.3389	109466	64039.8	327.243	654.486	981.73	574.643	4.2092	31.4606	9815.72	487.637	36.8	13.251	8.89248	17.785	26.6774
24	29.1792	4.23631	1.82743	0.811281	0.188719	0.566786	0.244496	46.6868	29.8151	14.0897	15.04	107333	66172.5	338.141	676.283	1014.42	580.302	4.21829	31.5286	9836.92	508.838	38.4	13.251	8.80577	17.6115	26.4173
25	30.1792	4.38149	1.89005	0.839085	0.160915	0.58621	0.252875	48.2868	30.0271	14.1499	14.7476	105246	68259.6	348.806	697.613	1046.42	585.998	4.22738	31.5966	9858.13	530.04	40	13.251	8.72016	17.4403	26.1605
26	31.1792	4.52667	1.95268	0.866888	0.133112	0.605634	0.261254	49.8868	30.2391	14.21	14.4614	103204	70302	359.243	718.486	1077.73	591.733	4.23647	31.6645	9879.33	551.241	41.6	13.251	8.63565	17.2713	25.907
27	32.1792	4.67185	2.01531	0.894692	0.105308	0.625059	0.269633	51.4868	30.451	14.2701	14.1813	101205	72300.6	369.456	738.912	1108.37	597.505	4.24556	31.7325	9900.53	572.443	43.2	13.251	8.55223	17.1045	25.6567
28	33.1792	4.81703	2.07794	0.922495	0.077505	0.644483	0.278012	53.0868	30.663	14.3303	13.9072	99249.1	74256.5	379.45	758.901	1138.35	603.315	4.25466	31.8004	9921.73	593.645	44.8	13.251	8.46988	16.9398	25.4096
29	34.1792	4.96222	2.14056	0.950298	0.0497016	0.663907	0.286391	54.6868	30.8749	14.3904	13.6391	97335.2	76170.4	389.231	778.461	1167.69	609.161	4.26375	31.8684	9942.93	614.846	46.4	13.251	8.38859	16.7772	25.1658
30.7	35.8792	5.20903	2.24703	0.997564	0.00243585	0.696928	0.300636	57.4068	31.2352	14.4927	13.1963	94175.2	79330.4	405.378	810.756	1216.13	619.183	4.2792	31.9839	9978.98	650.889	49.12	13.251	8.25281	16.5056	24.7584
†GNI = 5110

## Sheet: Sindh
Supplementary Table 4. Efficacy and cost-effectiveness of Zn fertilisers for reducing the burden of Zn deficiency and increasing yields of wheat in Sindh province, Pakistan.
Zn use		wheat area receiving Zn		proportion of demand	no Zn	soil Zn	foliar Zn	cost of Zn	av Zn conc wheat	dietary Zn supply	Zn def prevalence	DALYs	DALYs saved	Value of DALYs saved			cost per DALY saved	yield			financial benefit	extra costs of Zn	BCR	BCR	BCR	BCR
increase	total	soil	foliar		propotion of cropped area									1*GNI	2*GNI	3*GNI					from yield		yield	1*GNI	2*GNI	3*GNI
k t		M ha						M USD	mg kg-1	mg capita-1 d-1		y-1	y-1	M USD y-1			USD	t ha-1	M t	M USD
0	2.12078	0.307899	0.132819	0.232	0.768	0.162082	0.0699178	3.39324	25.3991	12.8367	22.8052	71746.4	0	0	0	0		3.21646	6.11013	1906.36
1	3.12078	0.453081	0.195447	0.341394	0.658606	0.238508	0.102886	4.99324	26.2331	13.0733	21.0645	66270	5476.44	27.9846	55.9692	83.9538	292.161	3.26382	6.20011	1934.44	28.0743	1.6	17.5464	17.4904	34.9808	52.4711
2	4.12078	0.598263	0.258074	0.450788	0.549212	0.314934	0.135854	6.59324	27.067	13.31	19.4619	61228.1	10518.3	53.7483	107.497	161.245	304.233	3.31119	6.2901	1962.51	56.1486	3.2	17.5464	16.7964	33.5927	50.3891
3	5.12078	0.743446	0.320702	0.560182	0.439818	0.39136	0.168822	8.19324	27.9009	13.5466	17.9878	56590.6	15155.8	77.4463	154.893	232.339	316.71	3.35856	6.38008	1990.58	84.2229	4.8	17.5464	16.1346	32.2693	48.4039
4	6.12078	0.888628	0.38333	0.669576	0.330424	0.467786	0.20179	9.79324	28.7349	13.7832	16.6328	52327.7	19418.7	99.2294	198.459	297.688	329.58	3.40593	6.47006	2018.66	112.297	6.4	17.5464	15.5046	31.0092	46.5138
5	7.12078	1.03381	0.445957	0.77897	0.22103	0.544212	0.234758	11.3932	29.5688	14.0198	15.3879	48411.2	23335.2	119.243	238.486	357.729	342.83	3.45329	6.56004	2046.73	140.371	8	17.5464	14.9054	29.8107	44.7161
6	8.12078	1.17899	0.508585	0.888364	0.111636	0.620638	0.267726	12.9932	30.4028	14.2565	14.2445	44814	26932.4	137.625	275.249	412.874	356.448	3.50066	6.65002	2074.81	168.446	9.6	17.5464	14.3359	28.6718	43.0077
7	9.12078	1.32417	0.571213	0.997757	0.00224252	0.697063	0.300694	14.5932	31.2367	14.4931	13.1945	41510.5	30235.9	154.505	309.011	463.516	370.421	3.54803	6.74	2102.88	196.52	11.2	17.5464	13.7951	27.5902	41.3853
†GNI = 5110
